# Supplementary material for: Integration of Biochemical, Biophysical and Transcriptomics Data for Investigating the Structural and Nanomechanical Properties of the Yeast Cell Wall
Source: Front Microbiol. 2017 Sep 27;8:1806. doi: 10.3389/fmicb.2017.01806 (PMC5649194; doi:10.3389/fmicb.2017.01806)
Supplement: Supplementary file 2 [file Table1.xlsx]

## Sheet: genes list
Table S1: List of the common genes that are differentially expressed in the 4 industrial strains versus the laboratory strain BY4743
		strain L69 vs BY			strainL60 vsBY			strain L62 vs BY			strain L71 vs BY
ORF	gene name	log2FC	p.value	fold change	log2FC	p.value	fold change	log2FC	p.value	fold change	log2FC	p.value	fold change	description
YLR160C	ASP3-4	-8.54676	3.19665e-31	0.00267406	-8.47939	3.83559e-31	0.00280188	-8.54432	6.6767e-28	0.00267857	-8.48269	6.58896e-28	0.00279548	Cell-wall L-asparaginase II involved in asparagine catabolism; expression induced during nitrogen starvation; ORF contains a short non-coding RNA that enhances expression of full-length gene; reference strain S288C has four copies of ASP3
YLR155C	ASP3-1	-8.25069	3.09373e-35	0.00328317	-8.24231	3.16712e-35	0.00330231	-8.2958	1.69831e-31	0.0031821	-8.28788	1.73616e-31	0.00319963	Cell-wall L-asparaginase II involved in asparagine catabolism; expression induced during nitrogen starvation; ORF contains a short non-coding RNA that enhances expression of full-length gene; reference strain S288C has four copies of ASP3
YLR157C	ASP3-2	-8.53689	1.14173e-32	0.00269241	-8.55181	1.09669e-32	0.0026647	-8.51767	3.74306e-29	0.00272852	-8.59336	3.05274e-29	0.00258905	Cell-wall L-asparaginase II involved in asparagine catabolism; expression induced during nitrogen starvation; ORF contains a short non-coding RNA that enhances expression of full-length gene; reference strain S288C has four copies of ASP3
YLR158C	ASP3-3	-8.37388	4.51638e-31	0.00301448	-8.41535	4.0308e-31	0.00292906	-8.15442	1.29542e-27	0.00350974	-8.3974	6.58896e-28	0.00296572	Cell-wall L-asparaginase II involved in asparagine catabolism; expression induced during nitrogen starvation; ORF contains a short non-coding RNA that enhances expression of full-length gene; reference strain S288C has four copies of ASP3
YOR385W	YOR385W	-2.14711	4.43467e-10	0.225765	-2.13253	5.05016e-10	0.228057	-1.82966	2.66841e-07	0.28133	-4.18683	1.22038e-13	0.0549085	Putative protein of unknown function; green fluorescent protein (GFP)-fusion protein localizes to the cytoplasm; YOR385W is not an essential gene
YLR094C	GIS3	-3.079	6.54387e-13	0.118339	-2.44334	7.12183e-11	0.183858	-2.66946	8.83507e-10	0.157185	-3.3025	2.34576e-11	0.101356	Protein of unknown function
YAR071W	PHO11	-2.67339	3.88667e-09	0.156758	-2.49912	1.31013e-08	0.176885	-2.87954	4.06372e-08	0.135885	-3.51773	2.0329e-09	0.0873085	One of three repressible acid phosphatases, a glycoprotein that is transported to the cell surface by the secretory pathway; induced by phosphate starvation and coordinately regulated by PHO4 and PHO2
YHR215W	PHO12	-2.73052	8.11026e-11	0.150672	-2.81382	4.48234e-11	0.142218	-3.13264	4.30158e-10	0.11402	-3.75062	2.07497e-11	0.0742934	One of three repressible acid phosphatases, a glycoprotein that is transported to the cell surface by the secretory pathway; nearly identical to Pho11p; upregulated by phosphate starvation
YCL064C	CHA1	-2.185	0.00020074	0.219912	-2.65638	1.88492e-05	0.158617	-3.80102	1.94474e-06	0.0717427	-3.12966	3.52286e-05	0.114256	Catabolic L-serine (L-threonine) deaminase, catalyzes the degradation of both L-serine and L-threonine; required to use serine or threonine as the sole nitrogen source, transcriptionally induced by serine and threonine
YBR069C	TAT1	-2.84282	0.000307659	0.139388	-2.10215	0.05	0.232912	-4.00278	5.75125e-05	0.0623797	-3.73394	0.000156087	0.0751575	Amino acid transport protein for valine, leucine, isoleucine, and tyrosine, low-affinity tryptophan and histidine transporter; overexpression confers FK506 and FTY720 resistance
YDR281C	PHM6	-2.88428	6.42232e-12	0.13544	-3.26242	5.07609e-13	0.104211	-3.16498	9.42419e-11	0.111492	-3.15048	1.33271e-10	0.112619	Protein of unknown function, expression is regulated by phosphate levels
YOL016C	CMK2	-3.35825	2.5495e-14	0.0975135	-3.3999	1.95873e-14	0.0947389	-3.44368	2.26073e-12	0.0919068	-3.15821	1.62768e-11	0.112017	Putative protein of unknown function; exhibits a two-hybrid interaction with Jsn1p in a large-scale analysis
YOL101C	IZH4	-2.20628	9.98505e-05	0.216692	-1.55337	0.05	0.340713	-2.23518	0.000698867	0.212394	-2.76561	8.18728e-05	0.147051	Membrane protein involved in zinc ion homeostasis, member of the four-protein IZH family, expression induced by fatty acids and altered zinc levels; deletion reduces sensitivity to excess zinc; possible role in sterol metabolism
YGL179C	TOS3	-1.77192	1.72333e-07	0.292819	-1.71818	2.84717e-07	0.303932	-2.1647	1.72213e-07	0.223028	-2.63386	1.03467e-08	0.161112	Protein kinase, related to and functionally redundant with Elm1p and Sak1p for the phosphorylation and activation of Snf1p; functionally orthologous to LKB1, a mammalian kinase associated with Peutz-Jeghers cancer-susceptibility syndrome
YLR286C	CTS1	-2.05184	8.08963e-09	0.241177	-2.13629	3.8931e-09	0.227464	-1.9102	7.79171e-07	0.266055	-2.00893	4.78881e-07	0.248457	Endochitinase, required for cell separation after mitosis; transcriptional activation during the G1 phase of the cell cycle is mediated by transcription factor Ace2p
YMR316W	DIA1	-2.09798	3.22791e-13	0.233586	-2.39678	1.9215e-14	0.189887	-2.14824	2.49452e-11	0.225587	-2.18774	2.13493e-11	0.219495	Protein of unknown function, involved in invasive and pseudohyphal growth; green fluorescent protein (GFP)-fusion protein localizes to the cytoplasm in a punctate pattern
YLR161W	YLR161W	-2.33993	4.9418e-18	0.19752	-2.34236	4.82867e-18	0.197187	-2.32207	1.58621e-15	0.19998	-2.27155	3.71886e-15	0.207108	Putative protein of unknown function; YLR156W, YLR159W, and YLR161W are three identical open reading frames encoded near the ribosomal DNA region of chromosome 12
YCR021C	HSP30	-2.53292	9.52643e-08	0.172788	-2.28235	5.19822e-07	0.205562	-2.36697	5.53323e-06	0.193852	-2.36501	7.80334e-06	0.194116	Hydrophobic plasma membrane localized, stress-responsive protein that negatively regulates the H(+)-ATPase Pma1p; induced by heat shock, ethanol treatment, weak organic acid, glucose limitation, and entry into stationary phase
YLR159W	YLR159W	-2.24034	2.22076e-15	0.211636	-2.15477	5.15929e-15	0.224569	-2.14648	8.94882e-13	0.225862	-2.25173	4.58677e-13	0.209973	Putative protein of unknown function; YLR156W, YLR159W, and YLR161W are three identical open reading frames encoded near the ribosomal DNA region of chromosome 12
YIL014C−A	Unknown	-2.45512	2.32887e-18	0.182362	-2.41198	4.17423e-18	0.187898	-2.37856	5.72271e-18	0.192301	-2.42305	4.18134e-18	0.186461
YKL216W	URA1	-2.45669	1.24279e-10	0.182164	-2.46515	1.16209e-10	0.181098	-2.43865	7.69982e-09	0.184456	-2.67755	2.24029e-09	0.156307	Dihydroorotate dehydrogenase, catalyzes the fourth enzymatic step in the de novo biosynthesis of pyrimidines, converting dihydroorotic acid into orotic acid
YER037W	PHM8	-2.69258	7.78653e-16	0.154686	-2.68497	8.2826e-16	0.155505	-2.74576	9.58197e-14	0.149088	-2.37222	2.42827e-12	0.193148	Lysophosphatidic acid (LPA) phosphatase involved in LPA hydrolysis in response to phosphate starvation; phosphatase activity is soluble and Mg2+ dependent; expression is induced by low phosphate levels and by inactivation of Pho85p
YGR008C	STF2	-2.45383	1.48731e-07	0.182526	-2.22552	7.14195e-07	0.213822	-2.49973	2.41929e-06	0.176809	-2.08489	3.60454e-05	0.235714	Protein involved in regulation of the mitochondrial F1F0-ATP synthase; Stf1p and Stf2p may act as stabilizing factors that enhance inhibitory action of the Inh1p protein
YPL019C	VTC3	-2.0605	1.02163e-07	0.239734	-2.35208	1.03297e-08	0.195864	-2.58764	6.85868e-08	0.166357	-2.63067	7.2175e-08	0.161469	Subunit of the vacuolar transporter chaperone (VTC) complex involved in membrane trafficking, vacuolar polyphosphate accumulation, microautophagy and non-autophagic vacuolar fusion
YIL111W	COX5b	-2.65704	1.34611e-12	0.158544	-2.49725	4.80959e-12	0.177114	-2.56516	2.44401e-10	0.168971	-1.66276	4.78881e-07	0.315835	Subunit Vb of cytochrome c oxidase, which is the terminal member of the mitochondrial inner membrane electron transport chain; predominantly expressed during anaerobic growth while its isoform Va (Cox5Ap) is expressed during aerobic growth
YOR101W	RAS1	-2.52334	1.97432e-16	0.173939	-2.3807	7.05821e-16	0.192016	-2.50361	4.71028e-14	0.176335	-1.60113	3.76344e-10	0.329619	GTPase involved in G-protein signaling in the adenylate cyclase activating pathway, plays a role in cell proliferation; localized to the plasma membrane; homolog of mammalian RAS proto-oncogenes
YER188W	YER188W	-2.28325	1.37608e-11	0.205435	-2.10836	6.73019e-11	0.23191	-2.21371	1.69254e-09	0.215579	-1.61203	4.34679e-07	0.327137	Dubious open reading frame unlikely to encode a protein, based on available experimental and comparative sequence data; large-scale analyses show mRNA expression increases under anaerobic conditions and two-hybrid interactions with Sst2p
YBR222C	PCS60	-2.25252	7.9824e-12	0.209858	-2.27891	6.30167e-12	0.206054	-2.27512	5.13627e-10	0.206595	-1.62824	1.93842e-07	0.323482	Peroxisomal protein that binds AMP and mRNA, localizes to both the peroxisomal peripheral membrane and matrix, expression is highly inducible by oleic acid, similar to E. coli long chain acyl-CoA synthetase
YMR136W	GAT2	-2.95574	3.3248e-06	0.128894	-2.84219	5.83024e-06	0.139449	-2.22095	0.00101178	0.214501	-1.96771	0.0033353	0.255659	Protein containing GATA family zinc finger motifs; similar to Gln3p and Dal80p; expression repressed by leucine
YLR156W	YLR156W	-2.16528	9.10699e-11	0.222939	-2.09758	1.69283e-10	0.23365	-2.13388	6.67666e-09	0.227844	-1.88075	7.27606e-08	0.271542	Putative protein of unknown function; exhibits a two-hybrid interaction with Jsn1p in a large-scale analysis
YER186C	YER186C	-2.86299	7.80975e-19	0.137453	-2.80621	1.22256e-18	0.14297	-2.8794	2.37647e-16	0.135898	-1.59526	3.99303e-11	0.330962	Putative protein of unknown function
YHR137W	ARO9	-3.14816	4.1505e-11	0.1128	-2.58864	1.79248e-09	0.166242	-3.46646	4.90869e-10	0.0904671	-2.83345	2.24575e-08	0.140297	Aromatic aminotransferase II, catalyzes the first step of tryptophan, phenylalanine, and tyrosine catabolism
YAR027W	UIP3	-3.63038	8.36241e-17	0.0807506	-2.14245	6.34164e-12	0.226494	-2.12326	5.85051e-10	0.229528	-2.6929	9.94492e-12	0.154652	Putative integral membrane protein of unknown function; interacts with Ulp1p at the nuclear periphery; member of DUP240 gene family
YFR053C	HXK1	-3.3433	6.36964e-07	0.0985298	-2.74367	1.15204e-05	0.149305	-2.7907	0.000111427	0.144516	-2.44165	0.000548822	0.184072	Hexokinase isoenzyme 1, a cytosolic protein that catalyzes phosphorylation of glucose during glucose metabolism; expression is highest during growth on non-glucose carbon sources; glucose-induced repression involves the hexokinase Hxk2p
YBL109W	YBL109W	-3.29136	3.86101e-18	0.102141	-2.84962	9.41388e-17	0.138733	-3.39895	5.7068e-16	0.0948015	-1.87613	9.88964e-11	0.272413	Dubious open reading frame unlikely to encode a protein, based on experimental and comparative sequence data
YIL121W	QDR2	-3.1604	2.90349e-19	0.111847	-3.13487	3.48306e-19	0.113844	-2.87074	7.0632e-16	0.136716	-3.35212	4.37214e-17	0.097929	Multidrug transporter of the major facilitator superfamily, required for resistance to quinidine, barban, cisplatin, and bleomycin; may have a role in potassium uptake
YDL048C	STP4	-3.23811	3.54977e-10	0.105982	-3.23351	3.64783e-10	0.106321	-2.44555	1.4773e-06	0.183576	-2.42808	2.09665e-06	0.185812	Protein containing a Kruppel-type zinc-finger domain; has similarity to Stp1p, Stp2p, and Stp3p
YGR295C	COS6	-3.91922	1.2934e-20	0.0660992	-3.97729	9.27596e-21	0.0634916	-3.95988	5.79678e-18	0.0642626	-2.40739	1.73546e-13	0.188497	Protein of unknown function, member of the DUP380 subfamily of conserved, often subtelomerically-encoded proteins
YJL012C	VTC4	-1.61979	5.26922e-09	0.325382	-1.74206	1.37795e-09	0.298942	-1.8676	1.80885e-08	0.274029	-1.84856	2.97319e-08	0.27767	Vacuolar membrane polyphosphate polymerase; subunit of the vacuolar transporter chaperone (VTC) complex involved in synthesis and transfer of polyP to the vacuole; regulates membrane trafficking; role in non-autophagic vacuolar fusion
YOL164W	BDS1	-1.68007	1.73553e-14	0.312067	-1.90544	1.14367e-15	0.266934	-1.72781	1.48018e-12	0.30191	-1.8847	3.55076e-13	0.270801	Bacterially-derived sulfatase required for use of alkyl- and aryl-sulfates as sulfur sources
YLR121C	YPS3	-1.57381	1.48235e-08	0.33592	-1.53921	2.19283e-08	0.344075	-1.89853	2.21407e-08	0.268216	-1.94575	2.11655e-08	0.25958	Aspartic protease, member of the yapsin family of proteases involved in cell wall growth and maintenance; attached to the plasma membrane via a glycosylphosphatidylinositol (GPI) anchor
YHR033W	YHR033W	-1.95537	1.44252e-12	0.257854	-1.82338	6.04301e-12	0.282558	-1.68257	1.97623e-09	0.311527	-2.04578	7.64229e-11	0.242192	Putative protein of unknown function; epitope-tagged protein localizes to the cytoplasm
YOL143C	RIB4	-1.81058	2.14403e-16	0.285076	-1.82511	1.79893e-16	0.282219	-1.9717	7.84313e-15	0.254952	-2.1715	1.59434e-15	0.221979	Lumazine synthase (6,7-dimethyl-8-ribityllumazine synthase, also known as DMRL synthase); catalyzes synthesis of immediate precursor to riboflavin
YPR157W	TDA6	-1.65571	7.2664e-06	0.317382	-1.59831	1.18116e-05	0.330264	-1.84056	2.3838e-05	0.279213	-2.00024	1.08046e-05	0.249958	Putative protein of unknown function; induced by treatment with 8-methoxypsoralen and UVA irradiation; null mutant is sensitive to expression of the top1-T722A allele
YHR143W	DSE2	-1.64741	1.84601e-08	0.319213	-2.01982	4.35479e-10	0.246588	-1.92616	4.36701e-08	0.263129	-2.18111	8.26789e-09	0.220506	Daughter cell-specific secreted protein with similarity to glucanases, degrades cell wall from the daughter side causing daughter to separate from mother; expression is repressed by cAMP
YBR005W	RCR1	-1.81571	4.21362e-10	0.284064	-2.0381	4.43868e-11	0.243484	-1.81883	1.95943e-08	0.283451	-2.06689	3.16147e-09	0.238674	Protein of the ER membrane involved in cell wall chitin deposition; may function in the endosomal-vacuolar trafficking pathway, helping determine whether plasma membrane proteins are degraded or routed to the plasma membrane
YOR220W	RCN2	-1.86844	2.2285e-10	0.273869	-2.06956	2.99364e-11	0.238233	-1.79664	2.21407e-08	0.287845	-1.62213	1.54749e-07	0.324856	Protein of unknown function; green fluorescent protein (GFP)-fusion protein localizes to the cytoplasm and is induced in response to the DNA-damaging agent MMS; phosphorylated in response to alpha factor
YDR481C	PHO8	-1.90344	1.12621e-07	0.267306	-2.05255	3.11961e-08	0.241057	-1.76113	7.28693e-06	0.295018	-1.55567	4.65074e-05	0.34017	Repressible vacuolar alkaline phosphatase; regulated by levels of Pi and by Pho4p, Pho9p, Pho80p, Pho81p and Pho85p; dephosphorylates phosphotyrosyl peptides; contributes to NAD+ metabolism by producing nicotinamide riboside from NMN
YHR136C	SPL2	-5.15792	9.20287e-19	0.0280098	-5.5163	2.04088e-19	0.0218488	-5.32974	1.61748e-16	0.0248649	-5.72699	4.55758e-17	0.0188801	Protein with similarity to cyclin-dependent kinase inhibitors; downregulates low-affinity phosphate transport during phosphate limitation; overproduction suppresses a plc1 null mutation; GFP-fusion protein localizes to the cytoplasm
YOL126C	MDH2	-3.89557	7.48296e-14	0.0671919	-4.25411	1.14239e-14	0.0524064	-4.12907	3.13516e-12	0.0571511	-4.08867	5.19841e-12	0.0587743	Cytoplasmic malate dehydrogenase, one of three isozymes that catalyze interconversion of malate and oxaloacetate; involved in the glyoxylate cycle and gluconeogenesis during growth on two-carbon compounds; interacts with Pck1p and Fbp1
Q0085	ATP6	-4.69252	9.30726e-26	0.0386732	-4.71544	8.32434e-26	0.0380638	-4.75862	7.0084e-23	0.0369413	-4.77364	7.82402e-23	0.0365586	Mitochondrially encoded subunit a of the F0 sector of mitochondrial F1F0 ATP synthase; translation is specifically activated by Atp22p; ATP6 and ATP8 mRNAs are not translated in the absence of the F1 sector of ATPase
YBR093C	PHO5	-4.51196	1.14849e-21	0.0438292	-4.68409	4.909e-22	0.0389	-4.05155	6.81616e-18	0.0603061	-4.33987	2.15825e-18	0.0493821	Repressible acid phosphatase (1 of 3) that also mediates extracellular nucleotide-derived phosphate hydrolysis; secretory pathway derived cell surface glycoprotein; induced by phosphate starvation and coordinately regulated by PHO4 and PHO2
YBR296C	PHO89	-4.14918	3.41634e-21	0.0563603	-4.26497	1.83096e-21	0.0520136	-3.89147	6.97756e-18	0.067383	-3.98312	5.35967e-18	0.0632354	Na+/Pi cotransporter, active in early growth phase; similar to phosphate transporters of Neurospora crassa; transcription regulated by inorganic phosphate concentrations and Pho4p
YJL217W	REE1	-4.95489	2.54882e-23	0.0322426	-4.93066	2.85016e-23	0.0327886	-4.85352	2.82403e-20	0.0345896	-2.37928	1.07263e-13	0.192205	Cytoplasmic protein involved in the regulation of enolase (ENO1); mRNA expression is induced by calcium shortage, copper deficiency (via Mac1p) and the presence of galactose (via Gal4p); mRNA expression is also regulated by the cell cycle
Q0110	BI2	-1.50014	1.23675e-07	0.35352	-1.61286	3.61975e-08	0.326949	-1.54949	1.72007e-06	0.34163	2.23025	7.74023e-09	4.69215	Mitochondrial mRNA maturase with a role in splicing, encoded by both exon and intron sequences of partially processed COB mRNA
YHR216W	IMD2	4.10755	4.22045e-12	17.2384	3.63715	4.87353e-11	12.442	3.42807	8.21476e-09	10.7634	2.15935	1.33526e-05	4.46714	Inosine monophosphate dehydrogenase, catalyzes the rate-limiting step in GTP biosynthesis, expression is induced by mycophenolic acid resulting in resistance to the drug, expression is repressed by nutrient limitatio
YCL026C	HBN1	4.11968	7.25574e-16	17.3839	3.48944	2.58658e-14	11.2312	4.52103	9.61442e-17	22.9597	2.47604	2.13493e-11	5.56368	Putative protein of unknown function; similar to bacterial nitroreductases; green fluorescent protein (GFP)-fusion protein localizes to the cytoplasm and nucleus; protein becomes insoluble upon intracellular iron depletion
YJR048W	CYC1	3.98855	1.97705e-11	15.8735	3.85908	3.81876e-11	14.5111	3.60268	7.85293e-09	12.1483	3.88155	3.16147e-09	14.7388	Cytochrome c, isoform 1; electron carrier of the mitochondrial intermembrane space that transfers electrons from ubiquinone-cytochrome c oxidoreductase to cytochrome c oxidase during cellular respiration
Q0140	VAR1	1.51218	1.09936e-05	2.85241	1.85576	5.39924e-07	3.61942	1.50584	0.000136186	2.8399	1.50155	0.000163938	2.83147	Mitochondrial ribosomal protein of the small subunit, mitochondrially-encoded; polymorphic in different strains due to variation in number of AAT (asparagine) codons; translated near the mitochondrial inner membrane
YEL024W	RIP1	1.96694	5.53434e-13	3.90937	1.84761	2.02378e-12	3.59903	1.94208	7.24097e-11	3.8426	1.70304	1.14411e-09	3.25587	Ubiquinol-cytochrome-c reductase, a Rieske iron-sulfur protein of the mitochondrial cytochrome bc1 complex; transfers electrons from ubiquinol to cytochrome c1 during respiration
YNL111C	CYB5	2.51394	4.69922e-10	5.71179	2.31101	2.28621e-09	4.96231	2.09123	4.106e-07	4.26112	1.55848	3.33542e-05	2.94543	Cytochrome b5, involved in the sterol and lipid biosynthesis pathways; acts as an electron donor to support sterol C5-6 desaturation
YEL020W−A	TIM9	2.36143	9.36486e-16	5.1388	2.24456	3.07047e-15	4.73893	2.3978	5.7068e-16	5.27	1.90451	9.8139e-14	3.74381	Essential protein of the mitochondrial intermembrane space; forms a complex with Tim10p that delivers hydrophobic proteins to the TIM22 complex for insertion into the inner membrane
YOR065W	CYT1	2.36745	1.6719e-12	5.16026	2.40664	1.19091e-12	5.30239	2.42845	9.60949e-11	5.38314	2.217	7.00283e-10	4.64926	Cytochrome c1, component of the mitochondrial respiratory chain; expression is regulated by the heme-activated, glucose-repressed Hap2p/3p/4p/5p CCAAT-binding complex
YBR297W	MAL33	2.5495	1.60884e-14	5.85432	2.47524	3.02771e-14	5.5606	2.36736	1.08071e-11	5.15994	2.9539	1.73546e-13	7.7484	MAL-activator protein, part of complex locus MAL3; nonfunctional in genomic reference strain S288C
YHR092C	HXT4	1.63907	0.01	3.11466	2.9561	8.88381e-06	7.76024	1.85929	0.00760909	3.62829	3.49132	1.72139e-05	11.2459	High-affinity glucose transporter of the major facilitator superfamily, expression is induced by low levels of glucose and repressed by high levels of glucose
YAR068W	YAR068W	2.32689	1.24151e-08	5.01723	3.62444	2.39763e-12	12.3329	2.61244	5.96503e-08	6.11539	3.59552	3.38315e-10	12.0882	Fungal-specific protein of unknown function; induced in respiratory-deficient cells
YER053C−A	Unknown	2.10902	1.77059e-06	4.31397	2.03018	2.7075e-06	4.08456	2.55651	7.69996e-08	5.88283	3.55431	3.77982e-10	11.7477
YNL277W	MET2	1.65684	0.00013246	3.15325	2.24766	2.42238e-06	4.74912	3.47871	6.07887e-08	11.148	3.34989	1.51853e-07	10.1957	L-homoserine-O-acetyltransferase, catalyzes the conversion of homoserine to O-acetyl homoserine which is the first step of the methionine biosynthetic pathway
YEL021W	URA3	6.43147	7.50028e-24	86.311	6.30357	1.1863e-23	78.9883	6.20149	1.53108e-20	73.5927	6.71443	2.91069e-21	105.013	Orotidine-5'-phosphate (OMP) decarboxylase, catalyzes the sixth enzymatic step in the de novo biosynthesis of pyrimidines, converting OMP into uridine monophosphate (UMP); converts 5-FOA into 5-fluorouracil, a toxic compound
YOR202W	HIS3	5.09567	4.68906e-17	34.1939	4.75626	2.1395e-16	27.0257	5.15362	8.42019e-15	35.5954	5.88892	8.37803e-16	59.2573	Imidazoleglycerol-phosphate dehydratase, catalyzes the sixth step in histidine biosynthesis; mutations cause histidine auxotrophy and sensitivity to Cu, Co, and Ni salts; transcription is regulated by general amino acid control via Gcn4p
YCL018W	LEU2	5.284	2.56648e-14	38.9622	4.58494	5.14306e-13	23.9997	6.82136	2.22548e-14	113.092	7.26056	8.72683e-15	153.337	Beta-isopropylmalate dehydrogenase (IMDH), catalyzes the third step in the leucine biosynthesis pathway

## Sheet: functional analysis
	GO term of all 71 genes							GO term of A group								GO term of B group (28 genes)
	GO Molecular Function (1646 categories)							GO Molecular Function (1646 categories)								GO Molecular Function (1646 categories)
	Category	k	f	p-value	In Category from Cluster
	asparaginase activity [GO:0004067]	4	5	4.806e-08	ASP3-1 ASP3-2 ASP3-3 ASP3-4			Category	p-value	k	f	In Category from Cluster				Category	p-value	k	f	In Category from Cluster
	acid phosphatase activity [GO:0003993]	3	9	8.031e-05	PHO11 PHO5 PHO12			acid phosphatase activity [GO:0003993]	0.0001278	2	9	PHO11 PHO12				sodium:inorganic phosphate symporter activity [GO:0015319]	0.00424	1	1	PHO89
	phosphatase activity [GO:0016791]	4	29	0.00019	PHO11 PHO5 PHO8 PHO12			phosphatase activity [GO:0016791]	0.00141	2	29	PHO11 PHO12				3-isopropylmalate dehydrogenase activity [GO:0003862]	0.00424	1	1	LEU2
	electron carrier activity [GO:0009055]	4	59	0.002898	BI2 CYC1 CYB5 CYT1			low-affinity tryptophan transmembrane transporter activity [GO:0022893]	0.001969	1	1	TAT1				imidazoleglycerol-phosphate dehydratase activity [GO:0004424]	0.00424	1	1	HIS3
	heme binding [GO:0020037]	3	32	0.004014	CYC1 CYB5 CYT1			L-serine ammonia-lyase activity [GO:0003941]	0.001969	1	1	CHA1				nucleotide phosphatase activity [GO:0019204]	0.00424	1	1	PHO8
	catalytic activity [GO:0003824]	11	455	0.005606	PCS60 CHA1 PHO8 URA3 PHM8 HXK1 ARO9 IMD2 URA1 CTS1 MDH2			pyridoxal phosphate binding [GO:0030170]	0.003088	2	43	CHA1 ARO9				orotidine-5'-phosphate decarboxylase activity [GO:0004590]	0.00424	1	1	URA3
								aromatic-amino-acid:2-oxoglutarate aminotransferase activity [GO:0008793]	0.003934	1	2	ARO9				lysophosphatidic acid phosphatase activity [GO:0052642]	0.00424	1	1	PHM8
								L-threonine ammonia-lyase activity [GO:0004794]	0.003934	1	2	CHA1				O-acetyltransferase activity [GO:0016413]	0.00424	1	1	MET2
								IMP dehydrogenase activity [GO:0003938]	0.005896	1	3	IMD2				nitrite reductase (NO-forming) activity [GO:0050421]	0.00424	1	1	COX5B
																homoserine O-acetyltransferase activity [GO:0004414]	0.00424	1	1	MET2
																phosphatase activity [GO:0016791]	0.00656	2	29	PHO5 PHO8
																calmodulin-dependent protein kinase activity [GO:0004683]	0.008464	1	2	CMK2
																alkaline phosphatase activity [GO:0004035]	0.008464	1	2	PHO8
	GO Biological Process (2062 categories)							GO Biological Process (2062 categories)								GO Biological Process (2062 categories)
	Category	k	f	p-value	In Category from Cluster
	asparagine metabolic process [GO:0006528]	4	5	4.806e-08	ASP3-1 ASP3-2 ASP3-3 ASP3-4			Category	p-value	k	f	In Category from Cluster				Category	p-value	k	f	In Category from Cluster
	asparagine catabolic process [GO:0006530]	4	5	4.806e-08	ASP3-1 ASP3-2 ASP3-3 ASP3-4			dephosphorylation [GO:0016311]	0.001717	2	32	PHO11 PHO12				cellular response to phosphate starvation [GO:0016036]	0.0001035	2	4	PHO5 PHM8
	cellular response to nitrogen starvation [GO:0006995]	4	6	1.431e-07	ASP3-1 ASP3-2 ASP3-3 ASP3-4			tyrosine transport [GO:0015828]	0.001969	1	1	TAT1				regulation of ATPase activity [GO:0043462]	0.00424	1	1	STF2
	cellular amino acid metabolic process [GO:0006520]	5	31	1.281e-05	CHA1 ASP3-1 ASP3-2 ASP3-3 ASP3-4			L-serine catabolic process [GO:0006565]	0.001969	1	1	CHA1				nicotinamide nucleotide metabolic process [GO:0046496]	0.00424	1	1	PHO8
	mitochondrial electron transport, ubiquinol to cytochrome c [GO:0006122]	3	11	0.0001555	RIP1 CYC1 CYT1			aromatic amino acid family metabolic process [GO:0009072]	0.003934	1	2	ARO9				'de novo' UMP biosynthetic process [GO:0044205]	0.00424	1	1	URA3
	dephosphorylation [GO:0016311]	4	32	0.0002812	PHO11 PHO5 PHO8 PHO12			tryptophan transport [GO:0015827]	0.003934	1	2	TAT1				cellular amino acid biosynthetic process [GO:0008652]	0.007936	3	98	LEU2 MET2 HIS3
	cellular response to phosphate starvation [GO:0016036]	2	4	0.0006007	PHO5 PHM8			GTP biosynthetic process [GO:0006183]	0.005896	1	3	IMD2				dephosphorylation [GO:0016311]	0.007951	2	32	PHO5 PHO8
	UMP biosynthetic process [GO:0006222]	2	4	0.0006007	URA3 URA1			GMP biosynthetic process [GO:0006177]	0.007854	1	4	IMD2				fructose import [GO:0032445]	0.008464	1	2	HXK1
	electron transport chain [GO:0022900]	4	49	0.001456	RIP1 CYC1 CYB5 CYT1			threonine catabolic process [GO:0006567]	0.007854	1	4	CHA1				activation of adenylate cyclase activity by G-protein signaling pathway [GO:0007189]	0.008464	1		RAS1
	'de novo' pyrimidine base biosynthetic process [GO:0006207]	2	7	0.002061	URA3 URA1
	polyphosphate metabolic process [GO:0006797]	2	8	0.00273	VTC4 VTC3
	phosphate metabolic process [GO:0006796]	2	8	0.00273	PHO11 PHO5
	microautophagy [GO:0016237]	2	10	0.004331	VTC4 VTC3
	cytokinesis, completion of separation [GO:0007109]	2	11	0.005259	DSE2 CTS1
	pyrimidine nucleotide biosynthetic process [GO:0006221]	2	11	0.005259	URA3 URA1
	mitochondrial electron transport, cytochrome c to oxygen [GO:0006123]	2	12	0.00627	COX5B CYC1
	metabolic process [GO:0008152]	10	425	0.009963	PCS60 CHA1 PHO8 URA3 PHM8 HXK1 IMD2 URA1 CTS1 MDH2
	GO Cellular Component (625 categories)
	Category	k	f	p-value	In Category from Cluster
	cell wall-bounded periplasmic space [GO:0030287]	5	9	1.129e-08	PHO5 ASP3-1 ASP3-2 ASP3-3 ASP3-4
	extracellular region [GO:0005576]	8	95	4.431e-06	PHO11 PHO5 DSE2 ASP3-1 ASP3-2 ASP3-3 ASP3-4 CTS1
	cell wall [GO:0005618]	6	68	5.811e-05	DSE2 ASP3-1 ASP3-2 ASP3-3 ASP3-4 CTS1
	respiratory chain [GO:0070469]	3	16	0.0005088	RIP1 CYC1 CYT1
	vacuolar transporter chaperone complex [GO:0033254]	2	4	0.0006007	VTC4 VTC3
	mitochondrial respiratory chain complex III [GO:0005750]	2	10	0.004331	RIP1 CYT1
	MIPS Functional Classification (459 categories)
	Category	k	f	p-value	In Category from Cluster
	degradation of asparagine [01.01.06.02.02]	4	5	4.806e-08	ASP3-1 ASP3-2 ASP3-3 ASP3-4
	nutrient starvation response [32.01.11]	5	15	2.567e-07	PHO5 ASP3-1 ASP3-2 ASP3-3 ASP3-4
	metabolism of aspartate [01.01.06.01]	4	7	3.313e-07	ASP3-1 ASP3-2 ASP3-3 ASP3-4
	electron transport [20.01.15]	7	83	1.817e-05	ATP6 STF2 COX5B CYC1 URA1 CYB5 CYT1
	nitrogen, sulfur and selenium metabolism [01.02]	5	54	0.0001991	ASP3-1 ASP3-2 ASP3-3 ASP3-4 BDS1
	electron transport and membrane-associated energy conservation [02.11]	5	58	0.0002796	ATP6 RIP1 STF2 COX5B CYC1
	energy generation (e.g. ATP synthase) [02.45.15]	3	21	0.001165	ATP6 STF2 CYT1

## Sheet: Feuille1
YLR160C	ASP3-4	1
YLR155C	ASP3-1	2
YLR157C	ASP3-2	3
YLR158C	ASP3-3	4
YOR385W	YOR385W	5
YLR094C	GIS3	6
YAR071W	PHO11	7
YHR215W	PHO12	8
YCL064C	CHA1	9
YBR069C	TAT1	10
YDR281C	PHM6	11
YOL016C	CMK2	12
YOL101C	IZH4	13
YGL179C	TOS3	14
YLR286C	CTS1	15
YMR316W	DIA1	16
YLR161W	YLR161W	17
YCR021C	HSP30	18
YLR159W	YLR159W	19
YIL014C−A	Unknown	20
YKL216W	URA1	21
YER037W	PHM8	22
YGR008C	STF2	23
YPL019C	VTC3	24
YIL111W	COX5b	25
YOR101W	RAS1	26
YER188W	YER188W	27
YBR222C	PCS60	28
YMR136W	GAT2	29
YLR156W	YLR156W	30
YER186C	YER186C	31
YHR137W	ARO9	32
YAR027W	UIP3	33
YFR053C	HXK1	34
YBL109W	YBL109W	35
YIL121W	QDR2	36
YDL048C	STP4	37
YGR295C	COS6	38
YJL012C	VTC4	39
YOL164W	BDS1	40
YLR121C	YPS3	41
YHR033W	YHR033W	42
YOL143C	RIB4	43
YPR157W	TDA6	44
YHR143W	DSE2	45
YBR005W	RCR1	46
YOR220W	RCN2	47
YDR481C	PHO8	48
YHR136C	SPL2	49
YOL126C	MDH2	50
Q0085	ATP6	51
YBR093C	PHO5	52
YBR296C	PHO89	53
YJL217W	REE1	54
Q0110	BI2	55
YHR216W	IMD2	56
YCL026C	Unknown	57
YJR048W	CYC1	58
Q0140	VAR1	59
YEL024W	RIP1	60
YNL111C	CYB5	61
YEL020W−A	Unknown	62
YOR065W	CYT1	63
YBR297W	MAL33	64
YHR092C	HXT4	65
YAR068W	YAR068W	66
YER053C−A	Unknown	67
YNL277W	MET2	68
YEL021W	URA3	69
YOR202W	HIS3	70
YCL018W	LEU2	71
