# Supplementary material for: Integration of Biochemical, Biophysical and Transcriptomics Data for Investigating the Structural and Nanomechanical Properties of the Yeast Cell Wall
Source: Front Microbiol. 2017 Sep 27;8:1806. doi: 10.3389/fmicb.2017.01806 (PMC5649194; doi:10.3389/fmicb.2017.01806)
Supplement: Supplementary file 3 [file Table2.xlsx]

## Sheet: genes list
Table S2 : list of genes related to cell wall function that show differential expression in industrial strain as compared to those of the laboratory strain BY4742
		strain L69 vs BY			strainL60 vsBY			strain L62 vs BY			strain L71 vs BY
ORF	Gene name	log2FC	p.value	fold change	log2FC	p.value	fold change	log2FC	p.value	fold change	log2FC	p.value	fold change	Description
YHR213W	YHR213W	3.03586	1.01401e-07	8.20135	2.16066	1.27545e-05	4.47118	0.662165	0.01	1.58246	0.0916342	0.01	1.06558	Possible pseudogene; has similarity to Flo1p, which is a lectin-like protein involved in flocculation
YIR019C	FLO11	3.61917	7.5254e-06	12.2879	3.21339	3.06562e-05	9.27528	1.11173	0.01	2.16104	0.108506	0.01	1.07811	GPI-anchored cell surface glycoprotein (flocculin) required for pseudohyphal formation, invasive growth, flocculation, and biofilms; transcriptionally regulated by the MAPK pathway (via Ste12p and Tec1p) and the cAMP pathway (via Flo8p)
YIL011W	TIR3	2.48986	7.05325e-05	5.61723	2.09746	0.000407115	4.27954	1.47514	0.01	2.78011	0.791297	0.01	1.73063	Cell wall mannoprotein of the Srp1p/Tip1p family of serine-alanine-rich proteins; expressed under anaerobic conditions and required for anaerobic growth
YNL160W	YGP1	-2.09599	0.000908419	0.233908	-2.35068	0.000238349	0.196054	-1.64297	0.00636812	0.320197	-0.943039	0.01	0.520136	Cell wall-related secretory glycoprotein; induced by nutrient deprivation-associated growth arrest and upon entry into stationary phase; may be involved in adaptation prior to stationary phase entry; has similarity to Sps100p
YOR010C	TIR2	-2.23518	7.52115e-11	0.212394	-1.37043	2.72394e-07	0.386776	-1.61317	1.95943e-08	0.326878	-1.17105	3.74733e-06	0.444098	Putative cell wall mannoprotein; transcription is induced by cold-shock and anaerobiosis; member of the Srp1p/Tip1p family of serine-alanine-rich proteins
YLR300W	EXG1	-1.0859	4.4537e-05	0.471099	-1.72512	4.52097e-08	0.302473	-1.30473	3.34416e-06	0.404797	0.109228	0.01	1.07865	Major exo-1,3-beta-glucanase of the cell wall, involved in cell wall beta-glucan assembly; exists as three differentially glycosylated isoenzymes
YIR039C	YPS6	-1.02028	0.000325636	0.493021	-1.32525	1.22568e-05	0.399081	-1.11263	0.000116976	0.462451	-0.530972	0.01	0.692088	Putative GPI-anchored aspartic protease, member of the yapsin family of proteases involved in cell wall growth and maintenance
YLR414C	PUN1	-1.24706	2.35778e-06	0.421304	-1.5081	1.10896e-07	0.351573	-1.21173	3.0717e-06	0.43175	-0.974451	6.77872e-05	0.508933	Plasma membrane protein with a role in cell wall integrity; co-localizes with Sur7p in punctate membrane patches; null mutant displays decreased thermotolerance; transcription induced upon cell wall damage and metal ion stress
YDR055W	PST1	-1.15696	0.000868746	0.448455	-1.31994	0.000186038	0.40055	-1.19821	0.000562428	0.435816	-0.689164	0.01	0.620213	Cell wall protein that contains a putative GPI-attachment site; secreted by regenerating protoplasts; up-regulated by activation of the cell integrity pathway, as mediated by Rlm1p; upregulated by cell wall damage via disruption of FKS1
YLR194C	YLR194C	-1.09589	0.000164132	0.467849	-1.74429	2.76431e-07	0.298481	-1.54683	1.69842e-06	0.342261	-1.94359	6.66728e-08	0.259968	Structural constituent of the cell wall attached to the plasma membrane by a GPI-anchor; expression is upregulated in response to cell wall stress
YLR121C	YPS3	-1.57381	4.93456e-07	0.33592	-1.53921	6.03999e-07	0.344075	-1.89853	2.21407e-08	0.268216	-1.94575	2.11655e-08	0.25958	Aspartic protease, member of the yapsin family of proteases involved in cell wall growth and maintenance; attached to the plasma membrane via a glycosylphosphatidylinositol (GPI) anchor
YLR120C	YPS1	-1.36644	3.71808e-06	0.387846	-1.38692	2.70956e-06	0.382379	-1.28179	7.9306e-06	0.411284	-1.41932	2.51429e-06	0.373889	Aspartic protease, member of the yapsin family of proteases involved in cell wall growth and maintenance; attached to the plasma membrane via a glycosylphosphatidylinositol (GPI) anchor
YNL066W	SUN4	-1.41348	5.83538e-07	0.375405	-1.42205	4.59542e-07	0.37318	-1.38607	6.8719e-07	0.382605	-1.25775	3.78434e-06	0.418195	Cell wall protein related to glucanases, possibly involved in cell wall septation; member of the SUN family
YGL028C	SCW11	-1.06482	0.000172642	0.478033	-1.21024	3.2359e-05	0.432197	-0.956692	0.000501493	0.515237	-1.15626	7.22712e-05	0.448675	Cell wall protein with similarity to glucanases; may play a role in conjugation during mating based on its regulation by Ste12p
YLR286C	CTS1	-2.05184	2.92779e-07	0.241177	-2.13629	1.33893e-07	0.227464	-1.9102	7.79171e-07	0.266055	-2.00893	4.78881e-07	0.248457	Endochitinase, required for cell separation after mitosis; transcriptional activation during the G1 phase of the cell cycle is mediated by transcription factor Ace2p
YHR143W	DSE2	-1.64741	6.01645e-07	0.319213	-2.01982	1.95026e-08	0.246588	-1.92616	4.36701e-08	0.263129	-2.18111	8.26789e-09	0.220506	Daughter cell-specific secreted protein with similarity to glucanases, degrades cell wall from the daughter side causing daughter to separate from mother; expression is repressed by cAMP
YBR005W	RCR1	-1.81571	2.28085e-08	0.284064	-2.0381	2.8472e-09	0.243484	-1.81883	1.95943e-08	0.283451	-2.06689	3.16147e-09	0.238674	Protein of the ER membrane involved in cell wall chitin deposition; may function in the endosomal-vacuolar trafficking pathway, helping determine whether plasma membrane proteins are degraded or routed to the plasma membrane
YOR383C	FIT3	0.569997	0.01	1.48452	2.12024	2.5164e-05	4.34768	0.618611	0.01	1.5354	-1.5578	0.000970181	0.339669	Mannoprotein that is incorporated into the cell wall via a glycosylphosphatidylinositol (GPI) anchor, involved in the retention of siderophore-iron in the cell wall
YOR382W	FIT2	0.932749	0.01	1.90891	2.59492	1.4654e-08	6.04156	0.666584	0.01	1.58731	-0.792245	0.01	0.577445	Mannoprotein that is incorporated into the cell wall via a glycosylphosphatidylinositol (GPI) anchor, involved in the retention of siderophore-iron in the cell wall
YCL026C−A	FRM2	0.797688	0.01	1.73831	0.297211	0.01	1.22877	0.319536	0.01	1.24793	2.20225	0.01	4.60197	Type II nitroreductase, using NADH as reductant; expression induced in cells treated with the mycotoxin patulin
YGR175C	ERG1	1.01763	9.69879e-06	2.0246	1.13722	1.79261e-06	2.19957	0.789029	0.000204306	1.72791	0.618466	0.00240856	1.53524	Squalene epoxidase, catalyzes the epoxidation of squalene to 2,3-oxidosqualene; plays an essential role in the ergosterol-biosynthesis pathway and is the specific target of the antifungal drug terbinafine
YHR211W	FLO5	-1.62655	1.0185e-07	0.323862	1.09566	2.62432e-05	2.1371	-0.242749	0.01	0.845133	-0.618289	0.00869127	0.651443	Lectin-like cell wall protein (flocculin) involved in flocculation, binds to mannose chains on the surface of other cells, confers floc-forming ability that is chymotrypsin resistant but heat labile; similar to Flo1p
YPL163C	SVS1	-0.0116589	0.01	0.991951	-0.30931	0.01	0.807028	1.21093	6.14905e-05	2.31486	-0.207298	0.01	0.866158	Cell wall and vacuolar protein, required for wild-type resistance to vanadate
YDR528W	HLR1	1.07235	0.000660498	2.10285	0.893384	0.00304278	1.85753	1.30289	7.27005e-05	2.46722	0.895277	0.00347976	1.85997	Protein involved in regulation of cell wall composition and integrity and response to osmotic stress; overproduction suppresses a lysis sensitive PKC mutation; similar to Lre1p, which functions antagonistically to protein kinase A
YOR377W	ATF1	-0.441098	0.01	0.736574	-0.166424	0.01	0.891049	-1.07304	0.00344803	0.475316	-1.7982	1.91056e-05	0.287533	Alcohol acetyltransferase with potential roles in lipid and sterol metabolism; responsible for the major part of volatile acetate ester production during fermentation
YGR177C	ATF2	0.507585	0.01	1.42167	0.626338	0.01	1.54364	-0.345158	0.01	0.787222	-1.23209	0.00291676	0.4257	Alcohol acetyltransferase, may play a role in steroid detoxification; forms volatile esters during fermentation, which is important for brewing and winemaking
YER150W	SPI1	-0.547433	0.01	0.684236	-0.851528	0.01	0.554197	-1.36774	0.000343773	0.387498	-0.934016	0.01	0.523399	GPI-anchored cell wall protein involved in weak acid resistance; basal expression requires Msn2p/Msn4p; expression is induced under conditions of stress and during the diauxic shift; similar to Sed1p
YKL163W	PIR3	-0.447653	0.01	0.733235	-1.02621	0.00353149	0.490997	-0.932516	0.00740583	0.523944	0.654956	0.01	1.57457	O-glycosylated covalently-bound cell wall protein required for cell wall stability; expression is cell cycle regulated, peaking in M/G1 and also subject to regulation by the cell integrity pathway
YNR067C	DSE4	-0.663551	0.01	0.631323	-1.05292	0.000295106	0.481991	-0.705889	0.00971214	0.613065	-0.55607	0.01	0.680152	Daughter cell-specific secreted protein with similarity to glucanases, degrades cell wall from the daughter side causing daughter to separate from mother
YBR067C	TIP1	-1.0741	0.01	0.474967	0.229131	0.01	1.17213	-0.442009	0.01	0.736109	0.0723594	0.01	1.05143	Major cell wall mannoprotein with possible lipase activity; transcription is induced by heat- and cold-shock; member of the Srp1p/Tip1p family of serine-alanine-rich proteins
YLR037C	PAU23	-0.0569329	0.01	0.961306	-0.459917	0.01	0.727028	-0.641465	9.70956e-07	0.641062	-0.674678	5.96311e-07	0.626472	Cell wall mannoprotein with similarity to Tir1p, Tir2p, Tir3p, and Tir4p; member of the seripauperin multigene family encoded mainly in subtelomeric regions; expressed under anaerobic conditions, completely repressed during aerobic growth
YDR261C	EXG2	-0.0215111	0.01	0.9852	-0.0710758	0.01	0.951928	-0.28059	0.01	0.823254	-0.573166	0.00386725	0.67214	Exo-1,3-beta-glucanase, involved in cell wall beta-glucan assembly; may be anchored to the plasma membrane via a glycosylphosphatidylinositol (GPI) anchor
YJR151C	DAN4	-0.0717306	0.01	0.951496	-0.105089	0.01	0.929748	-0.0971133	0.01	0.934902	-0.81101	1.34679e-05	0.569983	Cell wall mannoprotein with similarity to Tir1p, Tir2p, Tir3p, and Tir4p; expressed under anaerobic conditions, completely repressed during aerobic growth
YLR427W	MAG2	-0.236	0.01	0.849096	-0.220475	0.01	0.858283	-0.25858	0.01	0.83591	-0.611854	2.53163e-05	0.654355	Cytoplasmic protein of unknown function; induced in response to mycotoxin patulin; ubiquitinated protein similar to the human ring finger motif protein RNF10; predicted to be involved in repair of alkylated DNA due to interaction with MAG1
YNL313C	EMW1	0.650427	0.00168235	1.56963	0.786048	0.000210988	1.72434	0.653671	0.00141583	1.57317	0.14425	0.01	1.10516	Essential conserved protein with a role in maintaining cell wall integrity; contains six TPR (tetratricopeptide repeat) domains clustered in the C-terminal region; conditional mutant is suppressed by overexpression of GFA1
YGR166W	TRS65	0.156969	0.01	1.11494	0.0736117	0.01	1.05235	-0.0954262	0.01	0.935996	-0.79346	6.27316e-05	0.576959	Subunit of TRAPPII, a multimeric guanine nucleotide-exchange factor for Ypt1p; involved in intra-Golgi traffic and the retrograde pathway from the endosome to Golgi; role in cell wall beta-glucan biosynthesis and the stress response
YLR040C	YLR040C	-0.780991	3.41906e-06	0.581967	-0.750773	5.17877e-06	0.594285	0.480055	0.01	1.3948	-0.646883	4.662e-05	0.638658	Putative protein of unknown function; localizes to the cell wall; predicted to be a GPI-attached protein; upregulated by Mcm1p-Alpha1p transcription factor; partially overlaps the dubious ORF YLR041W; YLR040C is not essential
YOR140W	SFL1	-0.747171	9.92925e-07	0.595771	-0.659422	5.1452e-06	0.633132	-0.664656	4.64058e-06	0.630839	-0.20003	0.01	0.870533	Transcriptional repressor and activator; involved in repression of flocculation-related genes, and activation of stress responsive genes; negatively regulated by cAMP-dependent protein kinase A subunit Tpk2p
YGR189C	CRH1	-0.155025	0.01	0.898117	-0.725429	0.000740074	0.604817	-0.357807	0.01	0.78035	-0.351333	0.01	0.783859	Chitin transglycosylase that functions in the transfer of chitin to beta(1-6) and beta(1-3) glucans in the cell wall; similar and functionally redundant to Utr2; localizes to sites of polarized growth; expression induced by cell wall stress
YJL171C	YJL171C	0.289425	0.01	1.22215	-0.312936	0.01	0.805002	0.300831	0.01	1.23185	0.39508	0.01	1.31502	GPI-anchored cell wall protein of unknown function; induced in response to cell wall damaging agents and by mutations in genes involved in cell wall biogenesis; sequence similarity to YBR162C/TOS1, a covalently bound cell wall protein
YGR279C	SCW4	-0.607142	0.000557097	0.656496	-0.672553	0.00015554	0.627396	-0.226014	0.01	0.854994	0.0487965	0.01	1.0344	Cell wall protein with similarity to glucanases; scw4 scw10 double mutants exhibit defects in mating
YBR301W	PAU24	-0.093333	0.01	0.937355	-0.588121	0.00158799	0.665209	-0.901617	1.4508e-05	0.535286	-0.268648	0.01	0.830097	Cell wall mannoprotein with similarity to Tir1p, Tir2p, Tir3p, and Tir4p; member of the seripauperin multigene family encoded mainly in subtelomeric regions; expressed under anaerobic conditions, completely repressed during aerobic growth
YCR089W	FIG2	-0.448435	0.01	0.732837	-0.387757	0.01	0.764317	-0.289833	0.01	0.817997	-0.383447	0.01	0.766604	Cell wall adhesin, expressed specifically during mating; may be involved in maintenance of cell wall integrity during mating
YDR144C	MKC7	0.056417	0.01	1.03988	-0.08286	0.01	0.944184	-0.716271	0.01	0.608669	-0.212791	0.01	0.862867	GPI-anchored aspartyl protease, member of the yapsin family of proteases involved in cell wall growth and maintenance; shares functions with Yap3p and Kex2p
YIL014W	MNT3	-0.581441	2.69266e-05	0.668296	-0.812869	1.95003e-07	0.569249	-0.379567	0.01	0.768669	-0.532123	8.57167e-05	0.691536	Alpha-1,3-mannosyltransferase, adds the fourth and fifth alpha-1,3-linked mannose residues to O-linked glycans during protein O-glycosylation
YPR159W	KRE6	-0.0663276	0.01	0.955066	-0.185258	0.01	0.879492	0.118375	0.01	1.08551	-0.00892777	0.01	0.993831	Type II integral membrane protein required for beta-1,6 glucan biosynthesis; putative beta-glucan synthase; localizes to the ER, plasma membrane, sites of polarized growth and secretory vesicles; functionally redundant with Skn1p
YPL053C	KTR6	0.447835	0.01	1.36399	0.389366	0.01	1.30982	0.455252	0.01	1.37102	0.584109	0.00052085	1.49911	Probable mannosylphosphate transferase involved in the synthesis of core oligosaccharides in protein glycosylation pathway; member of the KRE2/MNT1 mannosyltransferase family
YLR443W	ECM7	-0.342665	0.01	0.788584	0.0976541	0.01	1.07003	-0.511558	0.000258921	0.701465	-0.0810773	0.01	0.945351	Non-essential putative integral membrane protein with a role in calcium uptake; mutant has cell wall defects and Ca+ uptake deficiencies; transcription is induced under conditions of zinc deficiency
YKL096W−A	CWP2	-0.847296	0.01	0.555825	-0.575768	0.01	0.670929	-0.365614	0.01	0.776138	-0.402786	0.01	0.756396	Covalently linked cell wall mannoprotein; major constituent of the cell wall; plays a role in stabilizing the cell wall; involved in low pH resistance; precursor is GPI-anchored
YNL327W	EGT2	-0.530816	0.00784503	0.692163	-0.631916	0.00169144	0.645319	-0.109464	0.01	0.926933	-0.790974	0.000224035	0.577954	Glycosylphosphatidylinositol (GPI)-anchored cell wall endoglucanase required for proper cell separation after cytokinesis, expression is activated by Swi5p and tightly regulated in a cell cycle-dependent manner
YER011W	TIR1	0.479127	0.01	1.3939	0.464318	0.01	1.37966	0.535857	0.01	1.4498	-0.411342	0.01	0.751924	Cell wall mannoprotein of the Srp1p/Tip1p family of serine-alanine-rich proteins; expression is downregulated at acidic pH and induced by cold shock and anaerobiosis; abundance is increased in cells cultured without shaking
YBR162C	TOS1	-0.508453	0.01	0.702976	-0.856883	0.00183909	0.552144	-0.125402	0.01	0.916749	-0.931166	0.0010472	0.524434	Covalently-bound cell wall protein of unknown function; identified as a cell cycle regulated SBF target gene; deletion mutants are highly resistant to treatment with beta-1,3-glucanase; has sequence similarity to YJL171C
YMR307W	GAS1	-0.0277098	0.01	0.980976	-0.378834	0.01	0.769059	-0.10582	0.01	0.929276	-0.30198	0.01	0.811138	Beta-1,3-glucanosyltransferase, required for cell wall assembly and also has a role in transcriptional silencing; localizes to the cell surface via a glycosylphosphatidylinositol (GPI) anchor; also found at the nuclear periphery
YPL221W	FLC1	-0.400147	0.01	0.757781	-0.63421	0.0014241	0.644293	-0.394756	0.01	0.760618	-0.734602	0.000420326	0.600984	Putative FAD transporter; required for uptake of FAD into endoplasmic reticulum; involved in cell wall maintenance
YJL078C	PRY3	-0.373391	0.01	0.771966	-0.239766	0.01	0.846883	-0.934799	3.65759e-06	0.523115	-0.585706	0.00111475	0.666323	Cell wall protein with a role in mating efficiency; expression of full-length transcript is daughter cell-specific; in response to alpha factor, a short transcript starting at +452 is expressed and the long form is repressed by Ste12p
YER096W	SHC1	-0.256599	0.01	0.837059	0.0273849	0.01	1.01916	-0.197369	0.01	0.872139	0.658358	0.00634945	1.57829	Sporulation-specific activator of Chs3p (chitin synthase III), required for the synthesis of the chitosan layer of ascospores; has similarity to Skt5p, which activates Chs3p during vegetative growth; transcriptionally induced at alkaline pH
YKR042W	UTH1	-0.582343	0.00575367	0.667878	-0.641114	0.00234041	0.641218	-0.0487434	0.01	0.966778	-0.581228	0.00600141	0.668395	Mitochondrial outer membrane and cell wall localized SUN family member involved in cell wall biogenesis and required for mitochondrial autophagy; involved in the oxidative stress response, life span during starvation, and cell death
YMR305C	SCW10	0.0257664	0.01	1.01802	0.113419	0.01	1.08179	0.720188	0.00141583	1.6474	0.227575	0.01	1.17087	Cell wall protein with similarity to glucanases; may play a role in conjugation during mating based on mutant phenotype and its regulation by Ste12p
YJL174W	KRE9	-0.0915059	0.01	0.938543	0.158258	0.01	1.11594	0.671323	4.82678e-05	1.59253	0.236889	0.01	1.17845	Glycoprotein involved in cell wall beta-glucan assembly; null mutation leads to severe growth defects, aberrant multibudded morphology, and mating defects
YBR023C	CHS3	0.00927958	0.01	1.00645	0.49221	0.01	1.4066	0.635808	0.00827506	1.55381	0.321399	0.01	1.24954	Chitin synthase III, catalyzes the transfer of N-acetylglucosamine (GlcNAc) to chitin; required for synthesis of the majority of cell wall chitin, the chitin ring during bud emergence, and spore wall chitosan
YKR102W	FLO10	-0.948723	4.77733e-06	0.518091	0.497402	0.01	1.41167	0.367237	0.01	1.28988	-0.900203	1.20309e-05	0.535811	Lectin-like protein with similarity to Flo1p, thought to be involved in flocculation
YKL142W	MRP8	-0.598098	0.01	0.660624	-0.853809	0.00461675	0.553322	-0.722952	0.01	0.605857	0.0813687	0.01	1.05802	Protein of unknown function; undergoes sumoylation; transcription induced under cell wall stress; protein levels are reduced under anaerobic conditions; originally thought to be a mitochondrial ribosomal protein based on sequence analysis
YJL183W	MNN11	0.611651	1.75445e-05	1.52801	0.447115	0.01	1.36331	0.518731	0.000123327	1.43269	0.634675	1.2597e-05	1.55259	Subunit of a Golgi mannosyltransferase complex that also contains Anp1p, Mnn9p, Mnn10p, and Hoc1p, and mediates elongation of the polysaccharide mannan backbone; has homology to Mnn10p
YKL164C	PIR1	0.46987	0.01	1.38498	0.336608	0.01	1.26278	0.333015	0.01	1.25964	0.440914	0.01	1.35746	O-glycosylated protein required for cell wall stability; attached to the cell wall via beta-1,3-glucan; mediates mitochondrial translocation of Apn1p; expression regulated by the cell integrity pathway and by Swi5p during the cell cycle
YLR390W−A	CCW14	0.508404	0.01	1.42248	0.333554	0.01	1.26011	0.234864	0.01	1.1768	0.340479	0.01	1.26618	Covalently linked cell wall glycoprotein; present in the inner layer of the cell wall
YGL027C	CWH41	-0.593732	8.32138e-05	0.662626	-0.722433	5.70866e-06	0.606075	-0.789347	1.70941e-06	0.578606	-0.65192	2.99772e-05	0.636433	Processing alpha glucosidase I, ER type II integral membrane N-glycoprotein involved in assembly of cell wall beta 1,6 glucan and asparagine-linked protein glycosylation; also involved in ER protein quality control and sensing of ER stress
YBR071W	YBR071W	0.536177	0.01	1.45012	0.423819	0.01	1.34147	0.35283	0.01	1.27706	0.626841	0.00930692	1.54418	Protein of unknown function found in the cytoplasm and bud neck; mRNA expression may be regulated by the cell cycle and/or cell wall stress; overexpression of YBR071W affects endocytic protein trafficking
YHL027W	RIM101	-0.339325	0.01	0.790411	-0.446164	0.01	0.733992	-0.488675	0.01	0.712679	-0.170535	0.01	0.888513	Transcriptional repressor involved in response to pH and in cell wall construction; required for alkaline pH-stimulated haploid invasive growth and sporulation; activated by proteolytic processing; similar to A. nidulans PacC
YOR020C	HSP10	0.670645	0.01	1.59178	0.844543	0.00309554	1.7957	0.487099	0.01	1.40162	0.737725	0.01	1.66754	Mitochondrial matrix co-chaperonin that inhibits the ATPase activity of Hsp60p, a mitochondrial chaperonin; involved in protein folding and sorting in the mitochondria; 10 kD heat shock protein with similarity to E. coli groES
YDR534C	FIT1	0.00994943	0.01	1.00692	0.190732	0.01	1.14134	0.0560747	0.01	1.03963	-0.0224773	0.01	0.984541	Mannoprotein that is incorporated into the cell wall via a glycosylphosphatidylinositol (GPI) anchor, involved in the retention of siderophore-iron in the cell wall
YAR050W	FLO1	-0.828171	1.04962e-08	0.563243	-0.664173	3.23899e-07	0.63105	-0.825232	9.67862e-09	0.564392	-0.856574	7.82028e-09	0.552263	Lectin-like protein involved in flocculation, cell wall protein that binds to mannose chains on the surface of other cells, confers floc-forming ability that is chymotrypsin sensitive and heat resistant; similar to Flo5p
YFR042W	KEG1	0.545114	0.00952708	1.45914	0.628754	0.00282165	1.54623	0.543325	0.0085966	1.45733	0.546541	0.00956051	1.46058	Integral membrane protein of the ER; physically interacts with Kre6p; has a role in the synthesis of beta-1,6-glucan in the cell wall; required for cell viability
YHR056C	RSC30	-0.580663	0.00537889	0.668656	-0.470294	0.01	0.721817	-0.509582	0.01	0.702426	-0.610016	0.00372194	0.65519	Component of the RSC chromatin remodeling complex; non-essential gene required for regulation of ribosomal protein genes and the cell wall/stress response; highly similar to Rsc3p; null mutants are osmosensitive
YLR305C	STT4	-0.512224	0.000194594	0.701141	-0.493246	0.01	0.710425	-0.523352	0.000142578	0.695753	-0.593513	3.8009e-05	0.662727	Phosphatidylinositol-4-kinase that functions in the Pkc1p protein kinase pathway; required for normal vacuole morphology, cell wall integrity, and actin cytoskeleton organization
YLR330W	CHS5	-0.450062	0.01	0.732011	-0.473503	0.01	0.720214	-0.568009	0.00400876	0.674547	-0.488205	0.01	0.712912	Component of the exomer complex, which also contains Csh6p, Bch1p, Bch2p, and Bud7p and is involved in export of selected proteins, such as chitin synthase Chs3p, from the Golgi to the plasma membrane
YBR093C	PHO5	-4.51196	7.14933e-19	0.0438292	-4.68409	3.81981e-19	0.0389	-4.05155	6.81616e-18	0.0603061	-4.33987	2.15825e-18	0.0493821	Repressible acid phosphatase (1 of 3) that also mediates extracellular nucleotide-derived phosphate hydrolysis; secretory pathway derived cell surface glycoprotein; induced by phosphate starvation and coordinately regulated by PHO4 and PHO2
YLR158C	ASP3-3	-8.37388	7.02861e-28	0.00301448	-8.41535	6.27293e-28	0.00292906	-8.15442	1.29542e-27	0.00350974	-8.3974	6.58896e-28	0.00296572	Cell-wall L-asparaginase II involved in asparagine catabolism; expression induced during nitrogen starvation; ORF contains a short non-coding RNA that enhances expression of full-length gene; reference strain S288C has four copies of ASP3
YLR160C	ASP3-4	-8.54676	6.63304e-28	0.00267406	-8.47939	6.27293e-28	0.00280188	-8.54432	6.6767e-28	0.00267857	-8.48269	6.58896e-28	0.00279548	Cell-wall L-asparaginase II involved in asparagine catabolism; expression induced during nitrogen starvation; ORF contains a short non-coding RNA that enhances expression of full-length gene; reference strain S288C has four copies of ASP3
YLR157C	ASP3-2	-8.53689	3.55364e-29	0.00269241	-8.55181	3.41344e-29	0.0026647	-8.51767	3.74306e-29	0.00272852	-8.59336	3.05274e-29	0.00258905	Cell-wall L-asparaginase II involved in asparagine catabolism; expression induced during nitrogen starvation; ORF contains a short non-coding RNA that enhances expression of full-length gene; reference strain S288C has four copies of ASP3
YLR155C	ASP3-1	-8.25069	1.92585e-31	0.00328317	-8.24231	1.97153e-31	0.00330231	-8.2958	1.69831e-31	0.0031821	-8.28788	1.73616e-31	0.00319963	Cell-wall L-asparaginase II involved in asparagine catabolism; expression induced during nitrogen starvation; ORF contains a short non-coding RNA that enhances expression of full-length gene; reference strain S288C has four copies of ASP

## Sheet: functional analysis
Table S3: GO term analysis of genes related to cell wall function that show differential expression in industrial strain with respect to laboratory strain BY4742
	GO Molecular Function (1646 categories)
	Category	k	f	p-value	In Category from Cluster
	structural constituent of cell wall [GO:0005199]	7	16	2.127e-10	TIP1 TIR1 PIR3 PIR1 YPS3 YLR194C TIR2
	hydrolase activity, hydrolyzing O-glycosyl compounds [GO:0004553]	7	17	3.583e-10	EXG2 SCW11 CRH1 SCW4 CTS1 EXG1 SCW10
	hydrolase activity, acting on glycosyl bonds [GO:0016798]	9	40	4.48e-10	EXG2 CWH41 SCW11 CRH1 SCW4 CTS1 EXG1 SCW10 DSE4
	glucosidase activity [GO:0015926]	5	7	3.648e-09	SCW4 DSE2 SCW10 SUN4 KRE6
	cation binding [GO:0043169]	7	23	4.274e-09	EXG2 SCW11 SCW4 CTS1 EXG1 SCW10 GAS1
	asparaginase activity [GO:0004067]	4	5	8.036e-08	ASP3-1 ASP3-2 ASP3-3 ASP3-4
	aspartic-type endopeptidase activity [GO:0004190]	4	11	5.032e-06	MKC7 YPS6 YPS1 YPS3
	mannose binding [GO:0005537]	3	4	5.815e-06	FLO1 FLO5 FLO10
	GO Biological Process (2062 categories)
	Category	k	f	p-value	In Category from Cluster
	cellular cell wall organization [GO:0007047]	26	89	<1e-14	RCR1 CHS3 PAU24 FIG2 EXG2 HLR1 SHC1 KEG1 SCW11 TRS65 CRH1 SCW4 DSE2 KRE9 PIR3 PIR1 UTH1 PAU23 YLR194C CTS1 EXG1 ECM7 SCW10 GAS1 SUN4 KRE6
	fungal-type cell wall organization [GO:0031505]	20	128	<1e-14	RCR1 TIP1 PST1 MKC7 EXG2 HLR1 CRH1 YPS6 KRE9 PIR3 PIR1 YPS1 YPS3 YLR194C EXG1 ECM7 GAS1 EMW1 KTR6 KRE6
	asparagine metabolic process [GO:0006528]	4	5	8.036e-08	ASP3-1 ASP3-2 ASP3-3 ASP3-4
	asparagine catabolic process [GO:0006530]	4	5	8.036e-08	ASP3-1 ASP3-2 ASP3-3 ASP3-4
	cellular response to nitrogen starvation [GO:0006995]	4	6	2.39e-07	ASP3-1 ASP3-2 ASP3-3 ASP3-4
	GO Cellular Component (625 categories)
	Category	k	f	p-value	In Category from Cluster
	cell wall [GO:0005618]	37	68	<1e-14	FLO1 TIP1 PAU24 FIG2 PST1 FIT1 TIR1 SPI1 SCW11 CRH1 SCW4 DSE2 FLO5 TIR3 PRY3 KRE9 DAN4 PIR3 PIR1 UTH1 FLO10 PAU23 YLR040C ASP3-1 ASP3-2 ASP3-3 ASP3-4 CTS1 EXG1 SCW10 GAS1 SUN4 EGT2 DSE4 TIR2 FIT2 FIT3
	fungal-type cell wall [GO:0009277]	41	85	<1e-14	FLO1 TIP1 PHO5 TOS1 PAU24 FIG2 PST1 MKC7 EXG2 FIT1 TIR1 SPI1 SCW11 CRH1 SCW4 DSE2 FLO5 TIR3 YPS6 PRY3 YJL171C DAN4 PIR3 PIR1 UTH1 FLO10 PAU23 YLR040C YPS1 YLR194C CTS1 EXG1 SCW10 GAS1 SUN4 EGT2 DSE4 TIR2 FIT2 FIT3 SVS1
	anchored to membrane [GO:0031225]	27	61	<1e-14	FLO1 TIP1 FIG2 PST1 MKC7 EXG2 FIT1 TIR1 SPI1 CRH1 DSE2 FLO5 TIR3 YPS6 PRY3 YJL171C DAN4 FLO10 YLR040C YPS1 YPS3 YLR194C GAS1 EGT2 TIR2 FIT2 FIT3
	extracellular region [GO:0005576]	40	95	<1e-14	FLO1 TIP1 PHO5 TOS1 PAU24 FIG2 PST1 FIT1 TIR1 SPI1 SCW11 CRH1 SCW4 DSE2 FLO5 TIR3 PRY3 KRE9 DAN4 PIR3 PIR1 UTH1 FLO10 PAU23 YLR040C ASP3-1 ASP3-2 ASP3-3 ASP3-4 CTS1 EXG1 SCW10 GAS1 SUN4 YGP1 EGT2 DSE4 TIR2 FIT2 FIT3
	membrane [GO:0016020]	44	1671	1.347e-09	FLO1 RCR1 CHS3 TIP1 FIG2 PST1 MKC7 EXG2 FIT1 TIR1 SHC1 SPI1 KEG1 CWH41 ERG1 ATF2 CRH1 DSE2 FLO5 TIR3 MNT3 YPS6 PRY3 YJL171C MNN11 DAN4 UTH1 FLO10 YLR040C YPS1 YPS3 YLR194C CHS5 PUN1 ECM7 GAS1 EGT2 TIR2 ATF1 FIT2 FIT3 KTR6 FLC1 KRE6
	cell wall-bounded periplasmic space [GO:0030287]	5	9	2.15e-08	PHO5 ASP3-1 ASP3-2 ASP3-3 ASP3-4

## Sheet: Feuille1
YHR213W	YHR213W	1
YIR019C	FLO11	2
YIL011W	TIR3	3
YNL160W	YGP1	4
YOR010C	TIR2	5
YLR300W	EXG1	6
YIR039C	YPS6	7
YLR414C	PUN1	8
YDR055W	PST1	9
YLR194C	YLR194C	10
YLR121C	YPS3	11
YLR120C	YPS1	12
YNL066W	SUN4	13
YGL028C	SCW11	14
YLR286C	CTS1	15
YHR143W	DSE2	16
YBR005W	RCR1	17
YOR383C	FIT3	18
YOR382W	FIT2	19
YCL026C−A	Unknown	20
YGR175C	ERG1	21
YHR211W	FLO5	22
YPL163C	SVS1	23
YDR528W	HLR1	24
YOR377W	ATF1	25
YGR177C	ATF2	26
YER150W	SPI1	27
YKL163W	PIR3	28
YNR067C	DSE4	29
YBR067C	TIP1	30
YLR037C	PAU23	31
YDR261C	EXG2	32
YJR151C	DAN4	33
YLR427W	MAG2	34
YNL313C	EMW1	35
YGR166W	TRS65	36
YLR040C	YLR040C	37
YOR140W	SFL1	38
YGR189C	CRH1	39
YJL171C	YJL171C	40
YGR279C	SCW4	41
YBR301W	PAU24	42
YCR089W	FIG2	43
YDR144C	MKC7	44
YIL014W	MNT3	45
YPR159W	KRE6	46
YPL053C	KTR6	47
YLR443W	ECM7	48
YKL096W−A	Unknown	49
YNL327W	EGT2	50
YER011W	TIR1	51
YBR162C	TOS1	52
YMR307W	GAS1	53
YPL221W	FLC1	54
YJL078C	PRY3	55
YER096W	SHC1	56
YKR042W	UTH1	57
YMR305C	SCW10	58
YJL174W	KRE9	59
YBR023C	CHS3	60
YKR102W	FLO10	61
YKL142W	MRP8	62
YJL183W	MNN11	63
YKL164C	PIR1	64
YLR390W−A	Unknown	65
YGL027C	CWH41	66
YBR071W	YBR071W	67
YHL027W	RIM101	68
YOR020C	HSP10	69
YDR534C	FIT1	70
YAR050W	FLO1	71
YFR042W	KEG1	72
YHR056C	RSC30	73
YLR305C	STT4	74
YLR330W	CHS5	75
YBR093C	PHO5	76
YLR158C	ASP3-3	77
YLR160C	ASP3-4	78
YLR157C	ASP3-2	79
YLR155C	ASP3-1	80
